# Supplementary material for: Characteristics and Potential of KSL, KSL-W, and Dadapin-1 Antimicrobial Peptides for Preventing Infections of Orthopedic Prosthetic Devices: Identifying the Most Robust Candidate
Source: Int J Mol Sci. 2025 Aug 11;26(16):7745. doi: 10.3390/ijms26167745 (PMC12386934; doi:10.3390/ijms26167745)
Supplement: Supplementary file 1 [file ijms-26-07745-s001.zip]

Archive with 1 entries (1 files):
- ijms-3820659-supplementary.pdf
